# Supplementary material for: Mass spectrometry captures biased signaling and allosteric modulation of a G protein-coupled receptor
Source: Nat Chem. Author manuscript; Available in PMC 2022 Dec 20. (PMC9758051; doi:10.1038/s41557-022-01041-9)
Supplement: Binding stoichiometry of the metal ligand in the intermediate and stable complex of tβ1AR-min [file EMS152486-supplement-Binding_stoichiometry_of_the_metal_ligand_in_the_intermediate_and_stable_complex_of_t__xF062_1AR_min.txt]

	Apo	Apo	Apo	Apo	Apo	Apo	Apo	Apo	1x	1x	1x	1x	1x	1x	1x	1x	2x	2x	2x	2x	2x	2x	2x	2x
WT	0	0	0						4.79	0	8.39	5.1					41.57	55.93	41.75	36.22
E392A	0	0	0						16.18	17.85	13.32	12.3					0	0	0
