# Supplementary material for: Mass spectrometry captures biased signaling and allosteric modulation of a G protein-coupled receptor
Source: Nat Chem. Author manuscript; Available in PMC 2022 Dec 20. (PMC9758051; doi:10.1038/s41557-022-01041-9)
Supplement: extent of inhibition for different Zn contact mutants [file EMS152486-supplement-extent_of_inhibition_for_different_Zn_contact_mutants.txt]

	miniGs-coupling	miniGs-coupling	miniGs-coupling	miniGs-coupling	miniGs-coupling	miniGs-coupling	Metal-binding	Metal-binding	Metal-binding	Metal-binding	Metal-binding	Metal-binding
TM5	19.55	16.36	23	20.82	26.38		24.12	19.31	29.46	23.22	33.09
TM6	0	0	0				10.5	9.02	13.12	12	10.6
E392A	52.32	52.67	54.38				60.12	57.33	57.49
