# Supplementary material for: Mass spectrometry captures biased signaling and allosteric modulation of a G protein-coupled receptor
Source: Nat Chem. Author manuscript; Available in PMC 2022 Dec 20. (PMC9758051; doi:10.1038/s41557-022-01041-9)
Supplement: ICP MS [file EMS152486-supplement-ICP_MS.txt]

	Mini-Gs buffer	Mini-Gs buffer	Mini-Gs buffer	Mini-Gs buffer	B1AR buffer	B1AR buffer	B1AR buffer	B1AR buffer	Mini-Gs	Mini-Gs	Mini-Gs	Mini-Gs	B1AR	B1AR	B1AR	B1AR
Fe	1.087	1.096			2.571	2.631			0.76	0.75			8.66	8.653
Mg	119.859	119.795			1.633	1.528			103.767	103.79			3.065	3.071
Cr	0.058	0.062			0.035	0.032			0.047	0.0462			0.469	0.462
Mn	0.021	0.024			0.062	0.056			0.022	0.023			0.183	0.177
Co	0.001	0.001			-0.004	-0.001			0.039	0.039			2.515	2.447
Ni	0.063	0.069			0.048	0.052			0.039	0.042			1.719	1.839
Cu	0.51	0.571			0.151	0.153			0.479	0.426			0.749	0.741
Mo	0.011	0.017			0.002	0.002			0.006	0.003			0.04	0.027
Ag	0.007	0.003			0.095	0.11			0.005	0.007			0.11	0.109
Sn	0.244	0.321			0.115	0.122			0.266	0.292			0.195	0.139
Al	1.374	1.389			0.782	0.764			1.138	1.156			2.07	2.134
Ba	0.042	0.036			0.017	0.016			0.035	0.042			0.067	0.061
Sr	0.768	0.724			1.688	1.708			0.719	0.702			2.304	2.28
Zn	0.134	0.141			0.019	0.021			0.125	0.118			4.188	4.214
Se	0.133	0.121			0.84	0.82			0.244	0.256			-0.024	0.839
Cd	0.028	0.032			0.001	0.001			0.029	0.027			0.015	-0.003
Sb	0.077	0.082			0.019	0.017			0.058	0.053			0.593	0.637
Pb	0.031	0.026			0.009	0.006			0.024	0.021			0.09	0.082
