# Supplementary material for: Mass spectrometry captures biased signaling and allosteric modulation of a G protein-coupled receptor
Source: Nat Chem. Author manuscript; Available in PMC 2022 Dec 20. (PMC9758051; doi:10.1038/s41557-022-01041-9)
Supplement: intensities of the metal ion bound species [file EMS152486-supplement-intensities_of_the_metal_ion_bound_species.txt]

	Apo	Apo	Apo	Apo	Apo	Apo	Apo	Apo	1x	1x	1x	1x	1x	1x	1x	1x	2x	2x	2x	2x	2x	2x	2x	2x
8	0	0	0						9.65	10.11	9.88	28.17	23.95				90.35	89.89	90.12	71.83	76.05
1	0	0	0						3.04	16.11	22.57	20.1	18.72	0	16.18		96.96	83.89	43	79.9	81.28	100	83.82
9	0	7.32	7.87						0	33.73	32.54						100	58.95	59.58
11	16.38	14.07	15.85						56.14	30.91	37.9						27.48	55.01	46.25
10	0	0	0						29.56	35.81	29.59	33.07	31.05				70.44	64.19	70.41	66.93	68.95
