# Supplementary material for: Mass spectrometry captures biased signaling and allosteric modulation of a G protein-coupled receptor
Source: Nat Chem. Author manuscript; Available in PMC 2022 Dec 20. (PMC9758051; doi:10.1038/s41557-022-01041-9)
Supplement: plot of % [file EMS152486-supplement-plot_of__.txt]

	B1AR D348A	B1AR D348A	B1AR D348A	B1AR D348A	B1AR D348A	B1AR D348A	B1AR D348A	B1AR D348A
Monomer	2.195197	0	3.011548	2.182741	2.1514
GDP-free complex	76.48769	75.37499	75.47739	63.45178	66.81366
GDP-bound complex	21.31712	24.62501	21.51106	34.36548	31.03494
