# Supplementary material for: Mass spectrometry captures biased signaling and allosteric modulation of a G protein-coupled receptor
Source: Nat Chem. Author manuscript; Available in PMC 2022 Dec 20. (PMC9758051; doi:10.1038/s41557-022-01041-9)
Supplement: plot of normalised intensity for Mini-Gs coupling and adduct binding [file EMS152486-supplement-plot_of_normalised_intensity_for_Mini_Gs_coupling_and_adduct_binding.txt]

	Coupling	Coupling	Coupling	Coupling	Coupling	Coupling	Zinc binding	Zinc binding	Zinc binding	Zinc binding	Zinc binding	Zinc binding
0.869	100	100	100				100	100	100
1.568	100	100	100				92.07	91.59	93.14
2.267	100	100	100				88.6	81.15	86.2
2.665	83.1	88.36	86.74				42.43	42.37	47.22
2.966	68.41	69.69	69.39				18.24	22.33	21.78
