# Supplementary material for: Mass spectrometry captures biased signaling and allosteric modulation of a G protein-coupled receptor
Source: Nat Chem. Author manuscript; Available in PMC 2022 Dec 20. (PMC9758051; doi:10.1038/s41557-022-01041-9)
Supplement: Relative percentage of stoichiometric distribution of tβ1AR monomer and the E392A mutant [file EMS152486-supplement-Relative_percentage_of_stoichiometric_distribution_of_t__x03B2_1AR_monomer_and_the_E392A_mutant.txt]

	WT	WT	WT	WT	WT	WT	WT	WT	E392A	E392A	E392A	E392A	E392A	E392A	E392A	E392A
Monomer	27.03	24.55	17.53	32.31					50.78	53.1	64.37	68				
