# Supplementary material for: Mass spectrometry captures biased signaling and allosteric modulation of a G protein-coupled receptor
Source: Nat Chem. Author manuscript; Available in PMC 2022 Dec 20. (PMC9758051; doi:10.1038/s41557-022-01041-9)
Supplement: Relative percentage of stoichiometric distribution of tβ1AR monomer and tβ1AR-mini-Gs [file EMS152486-supplement-Relative_percentage_of_stoichiometric_distribution_of_t__xF062_1AR_monomer_and_t__x03B2_1AR_mini_Gs_.txt]

	WT	WT	WT	WT	WT	WT	WT	WT	E392A	E392A	E392A	E392A	E392A	E392A	E392A	E392A
GDP bound/apo complex	0.44638619	0.34900769	0.50438771	0.47628267					2.04264524	1.62689076	1.67492492	1.60162602				
