# Supplementary material for: Mass spectrometry captures biased signaling and allosteric modulation of a G protein-coupled receptor
Source: Nat Chem. Author manuscript; Available in PMC 2022 Dec 20. (PMC9758051; doi:10.1038/s41557-022-01041-9)
Supplement: text file 1 [file EMS152486-supplement-text_file_1.txt]

	Forskolin	Forskolin	Forskolin	Forskolin	Forskolin	Forskolin	Forskolin	Forskolin	Forskolin	Forskolin	Forskolin	Forskolin	Forskolin	Forskolin	Forskolin	Forskolin	Noradrenaline	Noradrenaline	Noradrenaline	Noradrenaline	Noradrenaline	Noradrenaline	Noradrenaline	Noradrenaline	Noradrenaline	Noradrenaline	Noradrenaline	Noradrenaline	Noradrenaline	Noradrenaline	Noradrenaline	Noradrenaline	Dobutamine	Dobutamine	Dobutamine	Dobutamine	Dobutamine	Dobutamine	Dobutamine	Dobutamine	Dobutamine	Dobutamine	Dobutamine	Dobutamine	Dobutamine	Dobutamine	Dobutamine	Dobutamine	Carmoterol
-4	1411.68435652606*	1426.55795954012*															172.955021533987*	165.017469994373*															6.87322989818162	5.67193315435703															235.900225429564
-4.48	1160.56910654873*	1146.80893606049*															169.330138776159	158.45547315932															6.15189267035402	6.80654234031824															222.443450883005
-4.95	483.674475854744*	625.449999082645*															128.659345674509	151.15416903606															5.07577605672112	5.57070504104625															124.922711070236
-5.43	290.459948640393*	312.451161138438*															89.0625711592407	81.6234687632302															6.86301903988572	4.17916432467698															56.6421354383718
-5.91	145.863698345001*	167.085732328907*															52.6840401387533	42.9035944720813															5.73559826297786	6.55309054553379															22.7420127770205
-6.39	59.1351209320512*	60.1338690026154*															18.8192842622363	14.7221708902581															7.5466075194766	5.02547566393963															10.8091846339358
-6.86	28.6928591951902*	28.353350085415*															6.94466116499171	8.73463171745589															6.13398485428689	7.3529774799752															8.73116929790607
-7.34	11.4282072982554*	12.019933730616*															8.93091706754111	9.10113592371703															7.08281525775217	7.18951510928217															6.87723616929397
-7.82	4.49732921923385*	6.41013955373709*															12.2591293216584	23.1978120425857															7.21775050682338	5.59840120183036															10.0197173955526
-8.29	6.26784101639941*	3.84852891140571*															54.5225655033256*	63.2481489530574*															6.86792333601286	10.0098757285569*															7.10631078217754
-12.5
-12.2
-12.8
-5
-5.48
-5.95
-6.43
-6.91
-7.39
-7.86
-8.34
-8.82
-9.29
[truncated: 127 more columns]
