# Supplementary material for: Mass spectrometry captures biased signaling and allosteric modulation of a G protein-coupled receptor
Source: Nat Chem. Author manuscript; Available in PMC 2022 Dec 20. (PMC9758051; doi:10.1038/s41557-022-01041-9)
Supplement: text file 2 [file EMS152486-supplement-text_file_2.txt]

Gi complex	Gs complex
16.99	83.01
15.93	84.07
14.56	85.44
