# Supplementary material for: Mass spectrometry captures biased signaling and allosteric modulation of a G protein-coupled receptor
Source: Nat Chem. Author manuscript; Available in PMC 2022 Dec 20. (PMC9758051; doi:10.1038/s41557-022-01041-9)
Supplement: Tm values for complexes formed in the presence of isoprenaline derivatives [file EMS152486-supplement-Tm_values_for_complexes_formed_in_the_presence_of_isoprenaline_derivatives.txt]

	dTm	dTm	dTm	dTm	dTm	Complex	Complex	Complex	Complex	Complex
1	7.7	10	11.9			100	96.13535858	96.32983335
2	1.2	5.7*	5.5*	0.9	0.9	64.90556241	63.03580434	59.38594928
3	3.2	3.1	8.2*	5.4	5.5	8.214777421	10.11235955	9.272364362
4	0	-0.1	-0.5	0	-0.1	25.22246317	30.24066969	29.14334302
5	-0.8	-0.8	-0.9			35.14074458	41.70116015	39.99039846
6	3.3	7.5*	7.5*	3.1	3.2	0	0	0
7	3.5	3.5	2.9			100	100	100
